# Supplementary material for: ﻿Filling a zoogeographical gap in China: Taxonomic descriptions of six new spider species of the Pholcusphungiformes species group (Araneae, Pholcidae)
Source: Zookeys. 2025 Mar 19;1232:285–310. doi: 10.3897/zookeys.1232.145622 (PMC11947730; doi:10.3897/zookeys.1232.145622)
Supplement: XML Treatment for Pholcus huludao [file zookeys.1232.145622-treatment4.xml]

<!DOCTYPE tp:taxon-treatment
  PUBLIC "-//TaxonX//DTD Taxonomic Treatment Publishing DTD v0 20100105//EN" "tax-treatment-NSO.dtd">
<tp:taxon-treatment xmlns:tp="http://www.plazi.org/taxpub"><tp:treatment-meta><kwd-group><label>Taxon classification</label><kwd>
                <named-content content-type="kingdom">Animalia</named-content>
              </kwd><kwd>
                <named-content content-type="order">Araneae</named-content>
              </kwd><kwd>
                <named-content content-type="family">Pholcidae</named-content>
              </kwd></kwd-group><mixed-citation publication-type="journal"><person-group><name><surname>Li</surname><given-names>Jinglin</given-names></name><name><surname>He</surname><given-names>Qiaoqiao</given-names></name><name><surname>Li</surname><given-names>Shuqiang</given-names></name><name><surname>Yao</surname><given-names>Zhiyuan</given-names></name></person-group><article-title>﻿Filling a zoogeographical gap in China: Taxonomic descriptions of six new spider species of the <italic><tp:taxon-name><tp:taxon-name-part taxon-name-part-type="genus" reg="Pholcus">Pholcus</tp:taxon-name-part><tp:taxon-name-part taxon-name-part-type="species" reg="phungiformes">phungiformes</tp:taxon-name-part></tp:taxon-name></italic> species group (<tp:taxon-name><tp:taxon-name-part taxon-name-part-type="order">Araneae</tp:taxon-name-part></tp:taxon-name>, <tp:taxon-name><tp:taxon-name-part taxon-name-part-type="family">Pholcidae</tp:taxon-name-part></tp:taxon-name>)</article-title><source>Zookeys</source><day>19</day><month>03</month><year>2025</year><volume>1232</volume><fpage>285</fpage><lpage>310</lpage><pub-id pub-id-type="doi">10.3897/zookeys.1232.145622</pub-id></mixed-citation></tp:treatment-meta><tp:nomenclature><label>﻿</label><tp:taxon-name>
              <object-id xmlns:xlink="http://www.w3.org/1999/xlink" content-type="arpha" xlink:type="simple">34B99749-4B01-57BA-AFF6-E97242016F16</object-id>
              <tp:taxon-name-part taxon-name-part-type="genus" reg="Pholcus">Pholcus</tp:taxon-name-part>
              <tp:taxon-name-part taxon-name-part-type="species" reg="huludao">huludao</tp:taxon-name-part>
              <object-id xmlns:xlink="http://www.w3.org/1999/xlink" content-type="zoobank" xlink:type="simple">https://zoobank.org/A1DDEF77-6E27-4935-B248-22B7819E8711</object-id>
            </tp:taxon-name><tp:taxon-authority>S. Li &amp; Yao</tp:taxon-authority><tp:taxon-status xmlns:xlink="http://www.w3.org/1999/xlink" xlink:type="simple">sp. nov.</tp:taxon-status><xref ref-type="fig" rid="F7">Figs 7</xref><xref ref-type="fig" rid="F8">, 8</xref></tp:nomenclature><tp:treatment-sec sec-type="type material" id="SECID0EKJAG"><title>Type material.</title><p><bold><italic>Holotype</italic></bold>: China • ♂; Liaoning, Huludao, Jianchang County, Laodazhangzi Town, Longtan Grand Canyon Scenic Spot; <named-content xmlns:xlink="http://www.w3.org/1999/xlink" content-type="dwc:verbatimCoordinates" xlink:type="simple"><named-content content-type="geo-json" specific-use="{&#34;type&#34;:&#34;Point&#34;,&#34;coordinates&#34;:[119.349993,40.554405]}" id="NCID0EYJAG" xlink:type="simple">40.554405°N, 119.349993°E</named-content></named-content>; alt. 504 m; 21 Jul. 2024; Z. Yao, J. Li &amp; M. Yan leg.; <abbrev xmlns:xlink="http://www.w3.org/1999/xlink" xlink:title="College of Life Science, Shenyang Normal University" id="ABBRID0E4JAG" xlink:type="simple">SYNU</abbrev>-Ar00423. <bold><italic>Paratypes</italic></bold>: China • 1♂; same data as for the holotype; <abbrev xmlns:xlink="http://www.w3.org/1999/xlink" xlink:title="College of Life Science, Shenyang Normal University" id="ABBRID0EEKAG" xlink:type="simple">SYNU</abbrev>-Ar00424 • 2♀; same data as for the holotype; <abbrev xmlns:xlink="http://www.w3.org/1999/xlink" xlink:title="College of Life Science, Shenyang Normal University" id="ABBRID0EIKAG" xlink:type="simple">SYNU</abbrev>-Ar00425–26.</p></tp:treatment-sec><tp:treatment-sec sec-type="etymology" id="SECID0EMKAG"><title>Etymology.</title><p>The specific name refers to the type locality; noun in apposition.</p></tp:treatment-sec><tp:treatment-sec sec-type="diagnosis" id="SECID0ERKAG"><title>Diagnosis.</title><p>The new species resembles known congeners from the Lüliang Mountains (e.g., <italic><tp:taxon-name><tp:taxon-name-part taxon-name-part-type="genus" reg="Pholcus">Pholcus</tp:taxon-name-part><tp:taxon-name-part taxon-name-part-type="species" reg="wenshui">wenshui</tp:taxon-name-part></tp:taxon-name></italic> Zhao, Li &amp; Yao, 2023, <italic><tp:taxon-name><tp:taxon-name-part taxon-name-part-type="genus" reg="Pholcus">P.</tp:taxon-name-part><tp:taxon-name-part taxon-name-part-type="species" reg="jiaocheng">jiaocheng</tp:taxon-name-part></tp:taxon-name></italic> Zhao, Li &amp; Yao, 2023, <italic><tp:taxon-name><tp:taxon-name-part taxon-name-part-type="genus" reg="Pholcus">P.</tp:taxon-name-part><tp:taxon-name-part taxon-name-part-type="species" reg="luliang">luliang</tp:taxon-name-part></tp:taxon-name></italic> Zhao, Li &amp; Yao, 2023, <italic><tp:taxon-name><tp:taxon-name-part taxon-name-part-type="genus" reg="Pholcus">P.</tp:taxon-name-part><tp:taxon-name-part taxon-name-part-type="species" reg="zhongyang">zhongyang</tp:taxon-name-part></tp:taxon-name></italic> Zhao, Li &amp; Yao, 2023; <xref ref-type="bibr" rid="B21">Zhao et al. 2023b</xref>: 7, figs 2B, 4C, D, 10C, D, 12C, D, 18C, D) by having similar male chelicerae (Fig. <xref ref-type="fig" rid="F8">8D</xref>) and a curved uncus (Fig. <xref ref-type="fig" rid="F8">8C</xref>), but it can be distinguished by the following combination of characters: ventro-distal membranous lamella of procursus distally blunt and strongly curved (arrow 2 in Fig. <xref ref-type="fig" rid="F7">7C</xref> vs. distally pointed and straight), dorso-distal membranous lamella of procursus strongly curved (arrow 3 in Fig. <xref ref-type="fig" rid="F7">7C</xref> vs. straight), uncus proximally wide and distally narrow, and dorso-medially strongly protruding (arrow 1 in Fig. <xref ref-type="fig" rid="F8">8C</xref> vs. wide and pointed, not protruding), epigyne posteriorly slightly curved (Fig. <xref ref-type="fig" rid="F8">8A</xref> vs. strongly curved), vulval pore plates nearly semi-circular (<abbrev xmlns:xlink="http://www.w3.org/1999/xlink" xlink:title="pore plate" id="ABBRID0E6MAG" xlink:type="simple">pp</abbrev> in Fig. <xref ref-type="fig" rid="F8">8B</xref> vs. elliptical).</p><fig id="F7" position="float" orientation="portrait"><object-id xmlns:xlink="http://www.w3.org/1999/xlink" content-type="doi" xlink:type="simple">10.3897/zookeys.1232.145622.figure7</object-id><object-id xmlns:xlink="http://www.w3.org/1999/xlink" content-type="arpha" xlink:type="simple">FB65630B-CAE3-55B7-89B3-C84A75AA1DA6</object-id><label>Figure 7.</label><caption><p><italic><tp:taxon-name><tp:taxon-name-part taxon-name-part-type="genus" reg="Pholcus">Pholcus</tp:taxon-name-part><tp:taxon-name-part taxon-name-part-type="species" reg="huludao">huludao</tp:taxon-name-part></tp:taxon-name></italic> sp. nov., holotype male. <bold>A, B</bold> Palp (<bold>A</bold> prolateral view <bold>B</bold> retrolateral view, arrow points at retrolatero-proximal protrusion) <bold>C, D</bold> distal part of procursus (<bold>C</bold> prolateral view, arrow 1 points at pointed sclerotized apophysis, arrow 2 points at ventro-distal membranous lamella, arrow 3 points at dorso-distal membranous lamella <bold>D</bold> dorsal view, arrow points at dorsal spine). Abbreviations: b = bulb, e = embolus, <abbrev xmlns:xlink="http://www.w3.org/1999/xlink" xlink:title="procursus" id="ABBRID0EGOAG" xlink:type="simple">pr</abbrev> = procursus, u = uncus. Scale bars: 0.20 mm (<bold>A, B</bold>); 0.10 mm (<bold>C, D</bold>).</p></caption><graphic xmlns:xlink="http://www.w3.org/1999/xlink" xlink:href="zookeys-1232-285_article-145622__-g007.jpg" position="float" orientation="portrait" xlink:type="simple" id="oo_1285152.jpg"><uri content-type="original_file" xlink:type="simple">https://binary.pensoft.net/fig/1285152</uri></graphic></fig><fig id="F8" position="float" orientation="portrait"><object-id xmlns:xlink="http://www.w3.org/1999/xlink" content-type="doi" xlink:type="simple">10.3897/zookeys.1232.145622.figure8</object-id><object-id xmlns:xlink="http://www.w3.org/1999/xlink" content-type="arpha" xlink:type="simple">78756052-4483-56B8-B0EE-861E5156FBE4</object-id><label>Figure 8.</label><caption><p><italic><tp:taxon-name><tp:taxon-name-part taxon-name-part-type="genus" reg="Pholcus">Pholcus</tp:taxon-name-part><tp:taxon-name-part taxon-name-part-type="species" reg="huludao">huludao</tp:taxon-name-part></tp:taxon-name></italic> sp. nov., holotype male (<bold>C–F</bold>) and paratype female (<bold>A, B, G, H</bold>). <bold>A</bold> Epigyne, ventral view <bold>B</bold> vulva, dorsal view <bold>C</bold> bulbal apophyses, prolateral view, arrow 1 points at dorso-median protrusion, arrow 2 points at “pseudo-appendix” <bold>D</bold> chelicerae, frontal view <bold>E–H</bold> habitus (<bold>E, G</bold> dorsal view <bold>F</bold> lateral view <bold>H</bold> ventral view). Abbreviations: <abbrev xmlns:xlink="http://www.w3.org/1999/xlink" xlink:title="anterior arch" id="ABBRID0E1PAG" xlink:type="simple">aa</abbrev> = anterior arch, b = bulb, <abbrev xmlns:xlink="http://www.w3.org/1999/xlink" xlink:title="distal apophysis" id="ABBRID0E5PAG" xlink:type="simple">da</abbrev> = distal apophysis, e = embolus, <abbrev xmlns:xlink="http://www.w3.org/1999/xlink" xlink:title="frontal apophysis" id="ABBRID0ECQAG" xlink:type="simple">fa</abbrev> = frontal apophysis, <abbrev xmlns:xlink="http://www.w3.org/1999/xlink" xlink:title="knob" id="ABBRID0EGQAG" xlink:type="simple">kn</abbrev> = knob, <abbrev xmlns:xlink="http://www.w3.org/1999/xlink" xlink:title="proximo-lateral apophysis" id="ABBRID0EKQAG" xlink:type="simple">pa</abbrev> = proximo-lateral apophysis, <abbrev xmlns:xlink="http://www.w3.org/1999/xlink" xlink:title="pore plate" id="ABBRID0EOQAG" xlink:type="simple">pp</abbrev> = pore plate, u = uncus. Scale bars: 0.20 mm (<bold>A–D</bold>); 1.00 mm (<bold>E–H</bold>).</p></caption><graphic xmlns:xlink="http://www.w3.org/1999/xlink" xlink:href="zookeys-1232-285_article-145622__-g008.jpg" position="float" orientation="portrait" xlink:type="simple" id="oo_1285153.jpg"><uri content-type="original_file" xlink:type="simple">https://binary.pensoft.net/fig/1285153</uri></graphic></fig></tp:treatment-sec><tp:treatment-sec sec-type="description" id="SECID0E2QAG"><title>Description.</title><p><bold>Male</bold> (<bold><italic>holotype</italic></bold>): Total length 4.68 (4.80 with clypeus), carapace 1.44 long, 1.72 wide, opisthosoma 3.24 long, 1.27 wide. Leg I: 39.99 (9.94, 0.75, 10.13, 16.67, 2.50), leg II: 27.14 (7.45, 0.67, 6.73, 10.64, 1.65), leg III: 18.98 (5.58, 0.64, 4.62, 7.05, 1.09), leg IV: 25.51 (7.40, 0.66, 6.35, 9.62, 1.48); tibia I <abbrev xmlns:xlink="http://www.w3.org/1999/xlink" xlink:title="length/diameter ratio" id="ABBRID0EGRAG" xlink:type="simple">L/d</abbrev>: 68. Eye interdistances and diameters: <abbrev xmlns:xlink="http://www.w3.org/1999/xlink" xlink:title="posterior median eye" id="ABBRID0EKRAG" xlink:type="simple">PME</abbrev>–<abbrev xmlns:xlink="http://www.w3.org/1999/xlink" xlink:title="posterior median eye" id="ABBRID0EORAG" xlink:type="simple">PME</abbrev> 0.23, <abbrev xmlns:xlink="http://www.w3.org/1999/xlink" xlink:title="posterior median eye" id="ABBRID0ESRAG" xlink:type="simple">PME</abbrev> 0.15, <abbrev xmlns:xlink="http://www.w3.org/1999/xlink" xlink:title="posterior median eye" id="ABBRID0EWRAG" xlink:type="simple">PME</abbrev>–<abbrev xmlns:xlink="http://www.w3.org/1999/xlink" xlink:title="anterior lateral eye" id="ABBRID0E1RAG" xlink:type="simple">ALE</abbrev> 0.04, <abbrev xmlns:xlink="http://www.w3.org/1999/xlink" xlink:title="anterior median eye" id="ABBRID0E5RAG" xlink:type="simple">AME</abbrev>–<abbrev xmlns:xlink="http://www.w3.org/1999/xlink" xlink:title="anterior median eye" id="ABBRID0ECSAG" xlink:type="simple">AME</abbrev> 0.05, <abbrev xmlns:xlink="http://www.w3.org/1999/xlink" xlink:title="anterior median eye" id="ABBRID0EGSAG" xlink:type="simple">AME</abbrev> 0.10. Sternum width/length: 1.17/0.98. Habitus as in Fig. <xref ref-type="fig" rid="F8">8E, F</xref>. Carapace yellowish, with brown radiating marks and marginal brown bands; ocular area yellowish, with median and lateral brown bands; clypeus brown; sternum yellowish, with brown marks. Legs yellowish, dark brown on patellae and whitish on distal parts of femora and tibiae, with darker rings on subdistal parts of femora and proximal and subdistal parts of tibiae. Opisthosoma yellowish, with dorsal and lateral brown spots. Chelicerae with pair of proximo-lateral apophyses (<abbrev xmlns:xlink="http://www.w3.org/1999/xlink" xlink:title="proximo-lateral apophysis" id="ABBRID0EOSAG" xlink:type="simple">pa</abbrev> in Fig. <xref ref-type="fig" rid="F8">8D</xref>), pair of distal apophyses (<abbrev xmlns:xlink="http://www.w3.org/1999/xlink" xlink:title="distal apophysis" id="ABBRID0EWSAG" xlink:type="simple">da</abbrev> in Fig. <xref ref-type="fig" rid="F8">8D</xref>) with two teeth each, and pair of frontal apophyses (<abbrev xmlns:xlink="http://www.w3.org/1999/xlink" xlink:title="frontal apophysis" id="ABBRID0E5SAG" xlink:type="simple">fa</abbrev> in Fig. <xref ref-type="fig" rid="F8">8D</xref>). Palps as in Fig. <xref ref-type="fig" rid="F7">7A, B</xref>; trochanter with long (4 × longer than wide), retrolaterally bulged ventral apophysis; femur with retrolatero-proximal protrusion (arrow in Fig. <xref ref-type="fig" rid="F7">7B</xref>) and distinct ventral protrusion; tibia with prolatero-ventral protrusion; procursus simple proximally but complex distally, with raised, prolatero-subdistal membranous edge bearing pointed, sclerotized apophysis (arrow 1 in Fig. <xref ref-type="fig" rid="F7">7C</xref>), curved, ventro-distal membranous lamella (arrow 2 in Fig. <xref ref-type="fig" rid="F7">7C</xref>), curved, dorso-distal membranous lamella (arrow 3 in Fig. <xref ref-type="fig" rid="F7">7C</xref>), and one slender dorsal spine (arrow in Fig. <xref ref-type="fig" rid="F7">7D</xref>); uncus curved, proximally wide and distally narrow, with scales (u in Fig. <xref ref-type="fig" rid="F8">8C</xref>); “pseudo-appendix” semi-transparent (arrow 2 in Fig. <xref ref-type="fig" rid="F8">8C</xref>); embolus weakly sclerotized, with transparent distal projections (e in Fig. <xref ref-type="fig" rid="F8">8C</xref>). Retrolateral trichobothrium on tibia I at 2% proximally; legs with short, vertical setae on tibiae, metatarsi, and tarsi; tarsus I with 30 distinct pseudosegments.</p><p><bold>Female</bold> (<bold><italic>paratype</italic></bold>, <abbrev xmlns:xlink="http://www.w3.org/1999/xlink" xlink:title="College of Life Science, Shenyang Normal University" id="ABBRID0ERUAG" xlink:type="simple">SYNU</abbrev>-Ar00425): Similar to male, habitus as in Fig. <xref ref-type="fig" rid="F8">8G, H</xref>. Total length 5.13 (5.26 with clypeus), carapace 1.53 long, 1.95 wide, opisthosoma 3.60 long, 1.60 wide; tibia I: 8.78; tibia I <abbrev xmlns:xlink="http://www.w3.org/1999/xlink" xlink:title="length/diameter ratio" id="ABBRID0EZUAG" xlink:type="simple">L/d</abbrev>: 59. Eye interdistances and diameters: <abbrev xmlns:xlink="http://www.w3.org/1999/xlink" xlink:title="posterior median eye" id="ABBRID0E4UAG" xlink:type="simple">PME</abbrev>–<abbrev xmlns:xlink="http://www.w3.org/1999/xlink" xlink:title="posterior median eye" id="ABBRID0EBVAG" xlink:type="simple">PME</abbrev> 0.21, <abbrev xmlns:xlink="http://www.w3.org/1999/xlink" xlink:title="posterior median eye" id="ABBRID0EFVAG" xlink:type="simple">PME</abbrev> 0.14, <abbrev xmlns:xlink="http://www.w3.org/1999/xlink" xlink:title="posterior median eye" id="ABBRID0EJVAG" xlink:type="simple">PME</abbrev>–<abbrev xmlns:xlink="http://www.w3.org/1999/xlink" xlink:title="anterior lateral eye" id="ABBRID0ENVAG" xlink:type="simple">ALE</abbrev> 0.05, <abbrev xmlns:xlink="http://www.w3.org/1999/xlink" xlink:title="anterior median eye" id="ABBRID0ERVAG" xlink:type="simple">AME</abbrev>–<abbrev xmlns:xlink="http://www.w3.org/1999/xlink" xlink:title="anterior median eye" id="ABBRID0EVVAG" xlink:type="simple">AME</abbrev> 0.05, <abbrev xmlns:xlink="http://www.w3.org/1999/xlink" xlink:title="anterior median eye" id="ABBRID0EZVAG" xlink:type="simple">AME</abbrev> 0.10. Sternum width/length: 1.11/0.97. Epigyne posteriorly slightly curved, with lateral brown marks and knob (<abbrev xmlns:xlink="http://www.w3.org/1999/xlink" xlink:title="knob" id="ABBRID0E4VAG" xlink:type="simple">kn</abbrev> in Fig. <xref ref-type="fig" rid="F8">8A</xref>). Vulva with curved, sclerotized anterior arch (<abbrev xmlns:xlink="http://www.w3.org/1999/xlink" xlink:title="anterior arch" id="ABBRID0EFWAG" xlink:type="simple">aa</abbrev> in Fig. <xref ref-type="fig" rid="F8">8B</xref>) and pair of nearly semi-circular pore plates (<abbrev xmlns:xlink="http://www.w3.org/1999/xlink" xlink:title="pore plate" id="ABBRID0ENWAG" xlink:type="simple">pp</abbrev> in Fig. <xref ref-type="fig" rid="F8">8B</xref>).</p></tp:treatment-sec><tp:treatment-sec sec-type="variation" id="SECID0EVWAG"><title>Variation.</title><p>Tibia I in paratype male (<abbrev xmlns:xlink="http://www.w3.org/1999/xlink" xlink:title="College of Life Science, Shenyang Normal University" id="ABBRID0E2WAG" xlink:type="simple">SYNU</abbrev>-Ar00424): 9.80. Tibia I in another paratype female (<abbrev xmlns:xlink="http://www.w3.org/1999/xlink" xlink:title="College of Life Science, Shenyang Normal University" id="ABBRID0E6WAG" xlink:type="simple">SYNU</abbrev>-Ar00426): 9.25.</p></tp:treatment-sec><tp:treatment-sec sec-type="habitat" id="SECID0EDXAG"><title>Habitat.</title><p>Underside of overhang on rocky cliffs in mountainous area.</p></tp:treatment-sec><tp:treatment-sec sec-type="distribution" id="SECID0EIXAG"><title>Distribution.</title><p>Liaoning; known only from the type locality (Figs <xref ref-type="fig" rid="F1">1</xref>, <xref ref-type="fig" rid="F2">2C</xref>).</p></tp:treatment-sec><tp:treatment-sec><!--Section generated to contain objects referenced in tp:taxon-treatment.--><fig id="F1" position="float" orientation="portrait"><object-id xmlns:xlink="http://www.w3.org/1999/xlink" content-type="doi" xlink:type="simple">10.3897/zookeys.1232.145622.figure1</object-id><object-id xmlns:xlink="http://www.w3.org/1999/xlink" content-type="arpha" xlink:type="simple">0EC688F3-FC91-50E5-973F-12D643785802</object-id><label>Figure 1.</label><caption><p>Distribution records of new species of the <italic><tp:taxon-name><tp:taxon-name-part taxon-name-part-type="genus" reg="Pholcus">Pholcus</tp:taxon-name-part><tp:taxon-name-part taxon-name-part-type="species" reg="phungiformes">phungiformes</tp:taxon-name-part></tp:taxon-name></italic> species group. 1. <italic><tp:taxon-name><tp:taxon-name-part taxon-name-part-type="genus" reg="Pholcus">P.</tp:taxon-name-part><tp:taxon-name-part taxon-name-part-type="species" reg="chaoyang">chaoyang</tp:taxon-name-part></tp:taxon-name></italic> sp. nov. 2. <italic><tp:taxon-name><tp:taxon-name-part taxon-name-part-type="genus" reg="Pholcus">P.</tp:taxon-name-part><tp:taxon-name-part taxon-name-part-type="species" reg="hebei">hebei</tp:taxon-name-part></tp:taxon-name></italic> sp. nov. 3. <italic><tp:taxon-name><tp:taxon-name-part taxon-name-part-type="genus" reg="Pholcus">P.</tp:taxon-name-part><tp:taxon-name-part taxon-name-part-type="species" reg="huludao">huludao</tp:taxon-name-part></tp:taxon-name></italic> sp. nov. 4. <italic><tp:taxon-name><tp:taxon-name-part taxon-name-part-type="genus" reg="Pholcus">P.</tp:taxon-name-part><tp:taxon-name-part taxon-name-part-type="species" reg="jinzhou">jinzhou</tp:taxon-name-part></tp:taxon-name></italic> sp. nov. 5. <italic><tp:taxon-name><tp:taxon-name-part taxon-name-part-type="genus" reg="Pholcus">P.</tp:taxon-name-part><tp:taxon-name-part taxon-name-part-type="species" reg="liaoning">liaoning</tp:taxon-name-part></tp:taxon-name></italic> sp. nov. 6. <italic><tp:taxon-name><tp:taxon-name-part taxon-name-part-type="genus" reg="Pholcus">P.</tp:taxon-name-part><tp:taxon-name-part taxon-name-part-type="species" reg="qin">qin</tp:taxon-name-part></tp:taxon-name></italic> sp. nov. Red shading from left to right in the insert indicates the Lüliang Mountains, the Yanshan-Taihang Mountains, the Changbai Mountains, and the Taebaek-Sobaek Mountains.</p></caption><graphic xmlns:xlink="http://www.w3.org/1999/xlink" xlink:href="zookeys-1232-285_article-145622__-g001.jpg" position="float" orientation="portrait" xlink:type="simple" id="oo_1285145.jpg"><uri content-type="original_file" xlink:type="simple">https://binary.pensoft.net/fig/1285145</uri></graphic></fig><fig id="F2" position="float" orientation="portrait"><object-id xmlns:xlink="http://www.w3.org/1999/xlink" content-type="doi" xlink:type="simple">10.3897/zookeys.1232.145622.figure2</object-id><object-id xmlns:xlink="http://www.w3.org/1999/xlink" content-type="arpha" xlink:type="simple">E7C19590-7AA1-50B7-A31A-FB779DF814E7</object-id><label>Figure 2.</label><caption><p>Typical habitats of the new species of the <italic><tp:taxon-name><tp:taxon-name-part taxon-name-part-type="genus" reg="Pholcus">Pholcus</tp:taxon-name-part><tp:taxon-name-part taxon-name-part-type="species" reg="phungiformes">phungiformes</tp:taxon-name-part></tp:taxon-name></italic> species group. <bold>A</bold> Qingfengling (type locality of <italic><tp:taxon-name><tp:taxon-name-part taxon-name-part-type="genus" reg="Pholcus">P.</tp:taxon-name-part><tp:taxon-name-part taxon-name-part-type="species" reg="chaoyang">chaoyang</tp:taxon-name-part></tp:taxon-name></italic> sp. nov.) <bold>B</bold> Longfengdong (type locality of <italic><tp:taxon-name><tp:taxon-name-part taxon-name-part-type="genus" reg="Pholcus">P.</tp:taxon-name-part><tp:taxon-name-part taxon-name-part-type="species" reg="hebei">hebei</tp:taxon-name-part></tp:taxon-name></italic> sp. nov.) <bold>C</bold> Longtan Grand Canyon (type locality of <italic><tp:taxon-name><tp:taxon-name-part taxon-name-part-type="genus" reg="Pholcus">P.</tp:taxon-name-part><tp:taxon-name-part taxon-name-part-type="species" reg="huludao">huludao</tp:taxon-name-part></tp:taxon-name></italic> sp. nov.) <bold>D</bold> Beiputuoshan (type locality of <italic><tp:taxon-name><tp:taxon-name-part taxon-name-part-type="genus" reg="Pholcus">P.</tp:taxon-name-part><tp:taxon-name-part taxon-name-part-type="species" reg="jinzhou">jinzhou</tp:taxon-name-part></tp:taxon-name></italic> sp. nov.) <bold>E</bold> Daheishan (type locality of <italic><tp:taxon-name><tp:taxon-name-part taxon-name-part-type="genus" reg="Pholcus">P.</tp:taxon-name-part><tp:taxon-name-part taxon-name-part-type="species" reg="liaoning">liaoning</tp:taxon-name-part></tp:taxon-name></italic> sp. nov.) <bold>F</bold> Bingtangyu (type locality of <italic><tp:taxon-name><tp:taxon-name-part taxon-name-part-type="genus" reg="Pholcus">P.</tp:taxon-name-part><tp:taxon-name-part taxon-name-part-type="species" reg="qin">qin</tp:taxon-name-part></tp:taxon-name></italic> sp. nov.).</p></caption><graphic xmlns:xlink="http://www.w3.org/1999/xlink" xlink:href="zookeys-1232-285_article-145622__-g002.jpg" position="float" orientation="portrait" xlink:type="simple" id="oo_1285147.jpg"><uri content-type="original_file" xlink:type="simple">https://binary.pensoft.net/fig/1285147</uri></graphic></fig></tp:treatment-sec><ref-list><ref id="B21"><mixed-citation xmlns:xlink="http://www.w3.org/1999/xlink" xlink:type="simple"><person-group><name name-style="western"><surname>Zhao</surname><given-names>F</given-names></name><name name-style="western"><surname>Yang</surname><given-names>L</given-names></name><name name-style="western"><surname>Zou</surname><given-names>Q</given-names></name><name name-style="western"><surname>Ali</surname><given-names>A</given-names></name><name name-style="western"><surname>Li</surname><given-names>S</given-names></name><name name-style="western"><surname>Yao</surname><given-names>Z</given-names></name></person-group> (<year>2023b</year>) Diversity of <italic><tp:taxon-name><tp:taxon-name-part taxon-name-part-type="genus">Pholcus</tp:taxon-name-part></tp:taxon-name></italic> spiders (<tp:taxon-name><tp:taxon-name-part taxon-name-part-type="order">Araneae</tp:taxon-name-part></tp:taxon-name>: <tp:taxon-name><tp:taxon-name-part taxon-name-part-type="family">Pholcidae</tp:taxon-name-part></tp:taxon-name>) in China’s Lüliang Mountains: an integrated morphological and molecular approach. Insects 14(4): 364 [1–34]. <ext-link xlink:href="10.3390/insects14040364" ext-link-type="doi" xlink:type="simple">https://doi.org/10.3390/insects14040364</ext-link></mixed-citation></ref></ref-list></tp:taxon-treatment>
