# Supplementary material for: ﻿Filling a zoogeographical gap in China: Taxonomic descriptions of six new spider species of the Pholcusphungiformes species group (Araneae, Pholcidae)
Source: Zookeys. 2025 Mar 19;1232:285–310. doi: 10.3897/zookeys.1232.145622 (PMC11947730; doi:10.3897/zookeys.1232.145622)
Supplement: XML Treatment for Pholcus qin [file zookeys.1232.145622-treatment7.xml]

<!DOCTYPE tp:taxon-treatment
  PUBLIC "-//TaxonX//DTD Taxonomic Treatment Publishing DTD v0 20100105//EN" "tax-treatment-NSO.dtd">
<tp:taxon-treatment xmlns:tp="http://www.plazi.org/taxpub"><tp:treatment-meta><kwd-group><label>Taxon classification</label><kwd>
                <named-content content-type="kingdom">Animalia</named-content>
              </kwd><kwd>
                <named-content content-type="order">Araneae</named-content>
              </kwd><kwd>
                <named-content content-type="family">Pholcidae</named-content>
              </kwd></kwd-group><mixed-citation publication-type="journal"><person-group><name><surname>Li</surname><given-names>Jinglin</given-names></name><name><surname>He</surname><given-names>Qiaoqiao</given-names></name><name><surname>Li</surname><given-names>Shuqiang</given-names></name><name><surname>Yao</surname><given-names>Zhiyuan</given-names></name></person-group><article-title>﻿Filling a zoogeographical gap in China: Taxonomic descriptions of six new spider species of the <italic><tp:taxon-name><tp:taxon-name-part taxon-name-part-type="genus" reg="Pholcus">Pholcus</tp:taxon-name-part><tp:taxon-name-part taxon-name-part-type="species" reg="phungiformes">phungiformes</tp:taxon-name-part></tp:taxon-name></italic> species group (<tp:taxon-name><tp:taxon-name-part taxon-name-part-type="order">Araneae</tp:taxon-name-part></tp:taxon-name>, <tp:taxon-name><tp:taxon-name-part taxon-name-part-type="family">Pholcidae</tp:taxon-name-part></tp:taxon-name>)</article-title><source>Zookeys</source><day>19</day><month>03</month><year>2025</year><volume>1232</volume><fpage>285</fpage><lpage>310</lpage><pub-id pub-id-type="doi">10.3897/zookeys.1232.145622</pub-id></mixed-citation></tp:treatment-meta><tp:nomenclature><label>﻿</label><tp:taxon-name>
              <object-id xmlns:xlink="http://www.w3.org/1999/xlink" content-type="arpha" xlink:type="simple">4CA994D4-0645-5C9B-A564-82DDC08F1377</object-id>
              <tp:taxon-name-part taxon-name-part-type="genus" reg="Pholcus">Pholcus</tp:taxon-name-part>
              <tp:taxon-name-part taxon-name-part-type="species" reg="qin">qin</tp:taxon-name-part>
              <object-id xmlns:xlink="http://www.w3.org/1999/xlink" content-type="zoobank" xlink:type="simple">https://zoobank.org/49F606E5-B2C4-4265-8757-3377DA59AB49</object-id>
            </tp:taxon-name><tp:taxon-authority>S. Li &amp; Yao</tp:taxon-authority><tp:taxon-status xmlns:xlink="http://www.w3.org/1999/xlink" xlink:type="simple">sp. nov.</tp:taxon-status><xref ref-type="fig" rid="F13">Figs 13</xref><xref ref-type="fig" rid="F14">, 14</xref></tp:nomenclature><tp:treatment-sec sec-type="type material" id="SECID0E1WBG"><title>Type material.</title><p><bold><italic>Holotype</italic></bold>: China • ♂; Hebei, Qinhuangdao, Funing District, Daxinzhai Town, Bingtangyu Scenic Spot; <named-content xmlns:xlink="http://www.w3.org/1999/xlink" content-type="dwc:verbatimCoordinates" xlink:type="simple"><named-content content-type="geo-json" specific-use="{&#34;type&#34;:&#34;Point&#34;,&#34;coordinates&#34;:[119.356216,40.106112]}" id="NCID0EIXBG" xlink:type="simple">40.106112°N, 119.356216°E</named-content></named-content>; alt. 250 m; 20 Jul. 2024; Z. Yao, J. Li &amp; M. Yan leg.; <abbrev xmlns:xlink="http://www.w3.org/1999/xlink" xlink:title="College of Life Science, Shenyang Normal University" id="ABBRID0ENXBG" xlink:type="simple">SYNU</abbrev>-Ar00437. <bold><italic>Paratypes</italic></bold>: China • 2♂; same data as for the holotype; <abbrev xmlns:xlink="http://www.w3.org/1999/xlink" xlink:title="College of Life Science, Shenyang Normal University" id="ABBRID0EUXBG" xlink:type="simple">SYNU</abbrev>-Ar00438–39 • 3♀; same data as for the holotype; <abbrev xmlns:xlink="http://www.w3.org/1999/xlink" xlink:title="College of Life Science, Shenyang Normal University" id="ABBRID0EYXBG" xlink:type="simple">SYNU</abbrev>-Ar00440–42.</p></tp:treatment-sec><tp:treatment-sec sec-type="etymology" id="SECID0E3XBG"><title>Etymology.</title><p>The specific name refers to the type locality (Qin is a short name for Qinhuangdao); noun in apposition.</p></tp:treatment-sec><tp:treatment-sec sec-type="diagnosis" id="SECID0EBYBG"><title>Diagnosis.</title><p>The new species resembles <italic><tp:taxon-name><tp:taxon-name-part taxon-name-part-type="genus" reg="Pholcus">Pholcus</tp:taxon-name-part><tp:taxon-name-part taxon-name-part-type="species" reg="kuaile">kuaile</tp:taxon-name-part></tp:taxon-name></italic> Yao, Li &amp; Lu, 2022 (<xref ref-type="bibr" rid="B7">Lu et al. 2022</xref>: 534, S21, figs S22A–D, S23A–H) by having similar male chelicerae (Fig. <xref ref-type="fig" rid="F14">14D</xref>) and a vulval anterior arch (Fig. <xref ref-type="fig" rid="F14">14B</xref>), but it can be distinguished by the: procursus without an angular ventral sclerite (Fig. <xref ref-type="fig" rid="F13">13B</xref> vs. present) and without a distal membranous process (Fig. <xref ref-type="fig" rid="F13">13C</xref> vs. present), uncus with two distal apophyses (arrows 2, 3 in Fig. <xref ref-type="fig" rid="F14">14C</xref> vs. one), epigynal plate 3 × longer than wide (Fig. <xref ref-type="fig" rid="F14">14A</xref> vs. 8 ×), vulval pore plates widely separated and same size as knob (<abbrev xmlns:xlink="http://www.w3.org/1999/xlink" xlink:title="pore plate" id="ABBRID0EOZBG" xlink:type="simple">pp</abbrev> in Fig. <xref ref-type="fig" rid="F14">14B</xref> vs. close to each other and 8 × larger than knob).</p><fig id="F13" position="float" orientation="portrait"><object-id xmlns:xlink="http://www.w3.org/1999/xlink" content-type="doi" xlink:type="simple">10.3897/zookeys.1232.145622.figure13</object-id><object-id xmlns:xlink="http://www.w3.org/1999/xlink" content-type="arpha" xlink:type="simple">A30E5796-42AF-540B-96F6-B5EEA4135346</object-id><label>Figure 13.</label><caption><p><italic><tp:taxon-name><tp:taxon-name-part taxon-name-part-type="genus" reg="Pholcus">Pholcus</tp:taxon-name-part><tp:taxon-name-part taxon-name-part-type="species" reg="qin">qin</tp:taxon-name-part></tp:taxon-name></italic> sp. nov., holotype male. <bold>A, B</bold> Palp (<bold>A</bold> prolateral view, arrow points at prolatero-ventral protrusion <bold>B</bold> retrolateral view, arrow points at retrolatero-proximal protrusion) <bold>C, D</bold> distal part of procursus (<bold>C</bold> prolateral view, arrow points at spine-shaped apophysis <bold>D</bold> dorsal view, arrow points at dorsal spines). Abbreviations: b = bulb, e = embolus, <abbrev xmlns:xlink="http://www.w3.org/1999/xlink" xlink:title="procursus" id="ABBRID0EV1BG" xlink:type="simple">pr</abbrev> = procursus, u = uncus. Scale bars: 0.20 mm (<bold>A, B</bold>); 0.10 mm (<bold>C, D</bold>).</p></caption><graphic xmlns:xlink="http://www.w3.org/1999/xlink" xlink:href="zookeys-1232-285_article-145622__-g013.jpg" position="float" orientation="portrait" xlink:type="simple" id="oo_1285158.jpg"><uri content-type="original_file" xlink:type="simple">https://binary.pensoft.net/fig/1285158</uri></graphic></fig><fig id="F14" position="float" orientation="portrait"><object-id xmlns:xlink="http://www.w3.org/1999/xlink" content-type="doi" xlink:type="simple">10.3897/zookeys.1232.145622.figure14</object-id><object-id xmlns:xlink="http://www.w3.org/1999/xlink" content-type="arpha" xlink:type="simple">87B376B9-9EC1-510E-9B99-E4C853919C67</object-id><label>Figure 14.</label><caption><p><italic><tp:taxon-name><tp:taxon-name-part taxon-name-part-type="genus" reg="Pholcus">Pholcus</tp:taxon-name-part><tp:taxon-name-part taxon-name-part-type="species" reg="qin">qin</tp:taxon-name-part></tp:taxon-name></italic> sp. nov., holotype male (<bold>C–F</bold>) and paratype female (<bold>A, B, G, H</bold>). <bold>A</bold> Epigyne, ventral view <bold>B</bold> vulva, dorsal view <bold>C</bold> bulbal apophyses, prolateral view, arrow 1 points at proximal apophysis, arrows 2, 3 point at distal apophyses, arrow 4 points at “pseudo-appendix” <bold>D</bold> chelicerae, frontal view <bold>E–H</bold> habitus (<bold>E, G</bold> dorsal view <bold>F</bold> lateral view <bold>H</bold> ventral view). Abbreviations: <abbrev xmlns:xlink="http://www.w3.org/1999/xlink" xlink:title="anterior arch" id="ABBRID0EJ3BG" xlink:type="simple">aa</abbrev> = anterior arch, b = bulb, <abbrev xmlns:xlink="http://www.w3.org/1999/xlink" xlink:title="distal apophysis" id="ABBRID0EN3BG" xlink:type="simple">da</abbrev> = distal apophysis, e = embolus, <abbrev xmlns:xlink="http://www.w3.org/1999/xlink" xlink:title="frontal apophysis" id="ABBRID0ER3BG" xlink:type="simple">fa</abbrev> = frontal apophysis, <abbrev xmlns:xlink="http://www.w3.org/1999/xlink" xlink:title="knob" id="ABBRID0EV3BG" xlink:type="simple">kn</abbrev> = knob, <abbrev xmlns:xlink="http://www.w3.org/1999/xlink" xlink:title="proximo-lateral apophysis" id="ABBRID0EZ3BG" xlink:type="simple">pa</abbrev> = proximo-lateral apophysis, <abbrev xmlns:xlink="http://www.w3.org/1999/xlink" xlink:title="pore plate" id="ABBRID0E43BG" xlink:type="simple">pp</abbrev> = pore plate, u = uncus. Scale bars: 0.20 mm (<bold>A–D</bold>); 1.00 mm (<bold>E–H</bold>).</p></caption><graphic xmlns:xlink="http://www.w3.org/1999/xlink" xlink:href="zookeys-1232-285_article-145622__-g014.jpg" position="float" orientation="portrait" xlink:type="simple" id="oo_1285159.jpg"><uri content-type="original_file" xlink:type="simple">https://binary.pensoft.net/fig/1285159</uri></graphic></fig></tp:treatment-sec><tp:treatment-sec sec-type="description" id="SECID0EK4BG"><title>Description.</title><p><bold>Male</bold> (<bold><italic>holotype</italic></bold>): Total length 4.64 (4.80 with clypeus), carapace 1.28 long, 1.60 wide, opisthosoma 3.36 long, 1.42 wide. Leg I: 40.72 (10.06, 0.75, 10.00, 17.25, 2.66), leg II: 26.95 (7.31, 0.63, 6.47, 10.96, 1.58), leg III: 18.78 (5.32, 0.58, 4.50, 7.25, 1.13), leg IV: 24.34 (6.60, 0.59, 6.09, 9.68, 1.38); tibia I <abbrev xmlns:xlink="http://www.w3.org/1999/xlink" xlink:title="length/diameter ratio" id="ABBRID0EV4BG" xlink:type="simple">L/d</abbrev>: 77. Eye interdistances and diameters: <abbrev xmlns:xlink="http://www.w3.org/1999/xlink" xlink:title="posterior median eye" id="ABBRID0EZ4BG" xlink:type="simple">PME</abbrev>–<abbrev xmlns:xlink="http://www.w3.org/1999/xlink" xlink:title="posterior median eye" id="ABBRID0E44BG" xlink:type="simple">PME</abbrev> 0.20, <abbrev xmlns:xlink="http://www.w3.org/1999/xlink" xlink:title="posterior median eye" id="ABBRID0EB5BG" xlink:type="simple">PME</abbrev> 0.13, <abbrev xmlns:xlink="http://www.w3.org/1999/xlink" xlink:title="posterior median eye" id="ABBRID0EF5BG" xlink:type="simple">PME</abbrev>–<abbrev xmlns:xlink="http://www.w3.org/1999/xlink" xlink:title="anterior lateral eye" id="ABBRID0EJ5BG" xlink:type="simple">ALE</abbrev> 0.04, <abbrev xmlns:xlink="http://www.w3.org/1999/xlink" xlink:title="anterior median eye" id="ABBRID0EN5BG" xlink:type="simple">AME</abbrev>–<abbrev xmlns:xlink="http://www.w3.org/1999/xlink" xlink:title="anterior median eye" id="ABBRID0ER5BG" xlink:type="simple">AME</abbrev> 0.05, <abbrev xmlns:xlink="http://www.w3.org/1999/xlink" xlink:title="anterior median eye" id="ABBRID0EV5BG" xlink:type="simple">AME</abbrev> 0.08. Sternum width/length: 1.05/0.93. Habitus as in Fig. <xref ref-type="fig" rid="F14">14E, F</xref>. Carapace yellowish, with brown radiating marks and marginal brown bands; ocular area yellowish, with median and lateral brown bands; clypeus brownish; sternum yellowish, with brown marks. Legs yellowish, dark brown on patellae and whitish on distal parts of femora and tibiae, with darker rings on subdistal parts of femora and proximal and subdistal parts of tibiae. Opisthosoma yellowish, with dorsal and lateral brown spots. Chelicerae with pair of proximo-lateral apophyses (<abbrev xmlns:xlink="http://www.w3.org/1999/xlink" xlink:title="proximo-lateral apophysis" id="ABBRID0E45BG" xlink:type="simple">pa</abbrev> in Fig. <xref ref-type="fig" rid="F14">14D</xref>), pair of distal apophyses (<abbrev xmlns:xlink="http://www.w3.org/1999/xlink" xlink:title="distal apophysis" id="ABBRID0EF6BG" xlink:type="simple">da</abbrev> in Fig. <xref ref-type="fig" rid="F14">14D</xref>) with two teeth each, and pair of frontal apophyses (<abbrev xmlns:xlink="http://www.w3.org/1999/xlink" xlink:title="frontal apophysis" id="ABBRID0EN6BG" xlink:type="simple">fa</abbrev> in Fig. <xref ref-type="fig" rid="F14">14D</xref>). Palps as in Fig. <xref ref-type="fig" rid="F13">13A, B</xref>; trochanter with long (8 × longer than wide), retrolaterally strongly bulged ventral apophysis; femur with retrolatero-proximal protrusion (arrow in Fig. <xref ref-type="fig" rid="F13">13B</xref>) and distinct ventral protrusion; tibia with prolatero-ventral protrusion (arrow in Fig. <xref ref-type="fig" rid="F13">13A</xref>); procursus simple proximally but complex distally, with raised prolatero-subdistal edge bearing spine-shaped apophysis (arrow in Fig. <xref ref-type="fig" rid="F13">13C</xref>), and two strong dorsal spines (arrow in Fig. <xref ref-type="fig" rid="F13">13D</xref>); uncus with scales, proximal apophysis (arrow 1 in Fig. <xref ref-type="fig" rid="F14">14C</xref>), and two distal apophyses (arrows 2, 3 in Fig. <xref ref-type="fig" rid="F14">14C</xref>); “pseudo-appendix” semi-transparent (arrow 4 in Fig. <xref ref-type="fig" rid="F14">14C</xref>); embolus weakly sclerotized, with transparent distal projections (e in Fig. <xref ref-type="fig" rid="F14">14C</xref>). Retrolateral trichobothrium on tibia I at 3% proximally; legs with short, vertical setae on tibiae, metatarsi, and tarsi; tarsus I with 40 distinct pseudosegments.</p><p><bold>Female</bold> (<bold><italic>paratype</italic></bold>, <abbrev xmlns:xlink="http://www.w3.org/1999/xlink" xlink:title="College of Life Science, Shenyang Normal University" id="ABBRID0EBBAI" xlink:type="simple">SYNU</abbrev>-Ar00440): Similar to male, habitus as in Fig. <xref ref-type="fig" rid="F14">14G, H</xref>. Total length 4.71 (4.85 with clypeus), carapace 1.39 long, 1.56 wide, opisthosoma 3.32 long, 1.76 wide; tibia I: 8.15; tibia I <abbrev xmlns:xlink="http://www.w3.org/1999/xlink" xlink:title="length/diameter ratio" id="ABBRID0EJBAI" xlink:type="simple">L/d</abbrev>: 54. Eye interdistances and diameters: <abbrev xmlns:xlink="http://www.w3.org/1999/xlink" xlink:title="posterior median eye" id="ABBRID0ENBAI" xlink:type="simple">PME</abbrev>–<abbrev xmlns:xlink="http://www.w3.org/1999/xlink" xlink:title="posterior median eye" id="ABBRID0ERBAI" xlink:type="simple">PME</abbrev> 0.18, <abbrev xmlns:xlink="http://www.w3.org/1999/xlink" xlink:title="posterior median eye" id="ABBRID0EVBAI" xlink:type="simple">PME</abbrev> 0.14, <abbrev xmlns:xlink="http://www.w3.org/1999/xlink" xlink:title="posterior median eye" id="ABBRID0EZBAI" xlink:type="simple">PME</abbrev>–<abbrev xmlns:xlink="http://www.w3.org/1999/xlink" xlink:title="anterior lateral eye" id="ABBRID0E4BAI" xlink:type="simple">ALE</abbrev> 0.04, <abbrev xmlns:xlink="http://www.w3.org/1999/xlink" xlink:title="anterior median eye" id="ABBRID0EBCAI" xlink:type="simple">AME</abbrev>–<abbrev xmlns:xlink="http://www.w3.org/1999/xlink" xlink:title="anterior median eye" id="ABBRID0EFCAI" xlink:type="simple">AME</abbrev> 0.05, <abbrev xmlns:xlink="http://www.w3.org/1999/xlink" xlink:title="anterior median eye" id="ABBRID0EJCAI" xlink:type="simple">AME</abbrev> 0.08. Sternum width/length: 0.96/0.90. Clypeus brown. Epigyne posteriorly straight, with knob (<abbrev xmlns:xlink="http://www.w3.org/1999/xlink" xlink:title="knob" id="ABBRID0ENCAI" xlink:type="simple">kn</abbrev> in Fig. <xref ref-type="fig" rid="F14">14A</xref>). Vulva with nearly U-shaped, sclerotized anterior arch (<abbrev xmlns:xlink="http://www.w3.org/1999/xlink" xlink:title="anterior arch" id="ABBRID0EVCAI" xlink:type="simple">aa</abbrev> in Fig. <xref ref-type="fig" rid="F14">14B</xref>) and pair of nearly elliptical pore plates (<abbrev xmlns:xlink="http://www.w3.org/1999/xlink" xlink:title="pore plate" id="ABBRID0E4CAI" xlink:type="simple">pp</abbrev> in Fig. <xref ref-type="fig" rid="F14">14B</xref>).</p></tp:treatment-sec><tp:treatment-sec sec-type="variation" id="SECID0EFDAI"><title>Variation.</title><p>Tibia I in two paratype males (<abbrev xmlns:xlink="http://www.w3.org/1999/xlink" xlink:title="College of Life Science, Shenyang Normal University" id="ABBRID0ELDAI" xlink:type="simple">SYNU</abbrev>-Ar00438–39): 10.26, 10.64. Tibia I in the other two paratype females (<abbrev xmlns:xlink="http://www.w3.org/1999/xlink" xlink:title="College of Life Science, Shenyang Normal University" id="ABBRID0EPDAI" xlink:type="simple">SYNU</abbrev>-Ar00441–42): 8.08, 8.33.</p></tp:treatment-sec><tp:treatment-sec sec-type="habitat" id="SECID0ETDAI"><title>Habitat.</title><p>Underside of overhang on rocky cliffs in mountainous area.</p></tp:treatment-sec><tp:treatment-sec sec-type="distribution" id="SECID0EYDAI"><title>Distribution.</title><p>Hebei; known only from the type locality (Figs <xref ref-type="fig" rid="F1">1</xref>, <xref ref-type="fig" rid="F2">2F</xref>).</p></tp:treatment-sec><tp:treatment-sec><!--Section generated to contain objects referenced in tp:taxon-treatment.--><fig id="F1" position="float" orientation="portrait"><object-id xmlns:xlink="http://www.w3.org/1999/xlink" content-type="doi" xlink:type="simple">10.3897/zookeys.1232.145622.figure1</object-id><object-id xmlns:xlink="http://www.w3.org/1999/xlink" content-type="arpha" xlink:type="simple">0EC688F3-FC91-50E5-973F-12D643785802</object-id><label>Figure 1.</label><caption><p>Distribution records of new species of the <italic><tp:taxon-name><tp:taxon-name-part taxon-name-part-type="genus" reg="Pholcus">Pholcus</tp:taxon-name-part><tp:taxon-name-part taxon-name-part-type="species" reg="phungiformes">phungiformes</tp:taxon-name-part></tp:taxon-name></italic> species group. 1. <italic><tp:taxon-name><tp:taxon-name-part taxon-name-part-type="genus" reg="Pholcus">P.</tp:taxon-name-part><tp:taxon-name-part taxon-name-part-type="species" reg="chaoyang">chaoyang</tp:taxon-name-part></tp:taxon-name></italic> sp. nov. 2. <italic><tp:taxon-name><tp:taxon-name-part taxon-name-part-type="genus" reg="Pholcus">P.</tp:taxon-name-part><tp:taxon-name-part taxon-name-part-type="species" reg="hebei">hebei</tp:taxon-name-part></tp:taxon-name></italic> sp. nov. 3. <italic><tp:taxon-name><tp:taxon-name-part taxon-name-part-type="genus" reg="Pholcus">P.</tp:taxon-name-part><tp:taxon-name-part taxon-name-part-type="species" reg="huludao">huludao</tp:taxon-name-part></tp:taxon-name></italic> sp. nov. 4. <italic><tp:taxon-name><tp:taxon-name-part taxon-name-part-type="genus" reg="Pholcus">P.</tp:taxon-name-part><tp:taxon-name-part taxon-name-part-type="species" reg="jinzhou">jinzhou</tp:taxon-name-part></tp:taxon-name></italic> sp. nov. 5. <italic><tp:taxon-name><tp:taxon-name-part taxon-name-part-type="genus" reg="Pholcus">P.</tp:taxon-name-part><tp:taxon-name-part taxon-name-part-type="species" reg="liaoning">liaoning</tp:taxon-name-part></tp:taxon-name></italic> sp. nov. 6. <italic><tp:taxon-name><tp:taxon-name-part taxon-name-part-type="genus" reg="Pholcus">P.</tp:taxon-name-part><tp:taxon-name-part taxon-name-part-type="species" reg="qin">qin</tp:taxon-name-part></tp:taxon-name></italic> sp. nov. Red shading from left to right in the insert indicates the Lüliang Mountains, the Yanshan-Taihang Mountains, the Changbai Mountains, and the Taebaek-Sobaek Mountains.</p></caption><graphic xmlns:xlink="http://www.w3.org/1999/xlink" xlink:href="zookeys-1232-285_article-145622__-g001.jpg" position="float" orientation="portrait" xlink:type="simple" id="oo_1285145.jpg"><uri content-type="original_file" xlink:type="simple">https://binary.pensoft.net/fig/1285145</uri></graphic></fig><fig id="F2" position="float" orientation="portrait"><object-id xmlns:xlink="http://www.w3.org/1999/xlink" content-type="doi" xlink:type="simple">10.3897/zookeys.1232.145622.figure2</object-id><object-id xmlns:xlink="http://www.w3.org/1999/xlink" content-type="arpha" xlink:type="simple">E7C19590-7AA1-50B7-A31A-FB779DF814E7</object-id><label>Figure 2.</label><caption><p>Typical habitats of the new species of the <italic><tp:taxon-name><tp:taxon-name-part taxon-name-part-type="genus" reg="Pholcus">Pholcus</tp:taxon-name-part><tp:taxon-name-part taxon-name-part-type="species" reg="phungiformes">phungiformes</tp:taxon-name-part></tp:taxon-name></italic> species group. <bold>A</bold> Qingfengling (type locality of <italic><tp:taxon-name><tp:taxon-name-part taxon-name-part-type="genus" reg="Pholcus">P.</tp:taxon-name-part><tp:taxon-name-part taxon-name-part-type="species" reg="chaoyang">chaoyang</tp:taxon-name-part></tp:taxon-name></italic> sp. nov.) <bold>B</bold> Longfengdong (type locality of <italic><tp:taxon-name><tp:taxon-name-part taxon-name-part-type="genus" reg="Pholcus">P.</tp:taxon-name-part><tp:taxon-name-part taxon-name-part-type="species" reg="hebei">hebei</tp:taxon-name-part></tp:taxon-name></italic> sp. nov.) <bold>C</bold> Longtan Grand Canyon (type locality of <italic><tp:taxon-name><tp:taxon-name-part taxon-name-part-type="genus" reg="Pholcus">P.</tp:taxon-name-part><tp:taxon-name-part taxon-name-part-type="species" reg="huludao">huludao</tp:taxon-name-part></tp:taxon-name></italic> sp. nov.) <bold>D</bold> Beiputuoshan (type locality of <italic><tp:taxon-name><tp:taxon-name-part taxon-name-part-type="genus" reg="Pholcus">P.</tp:taxon-name-part><tp:taxon-name-part taxon-name-part-type="species" reg="jinzhou">jinzhou</tp:taxon-name-part></tp:taxon-name></italic> sp. nov.) <bold>E</bold> Daheishan (type locality of <italic><tp:taxon-name><tp:taxon-name-part taxon-name-part-type="genus" reg="Pholcus">P.</tp:taxon-name-part><tp:taxon-name-part taxon-name-part-type="species" reg="liaoning">liaoning</tp:taxon-name-part></tp:taxon-name></italic> sp. nov.) <bold>F</bold> Bingtangyu (type locality of <italic><tp:taxon-name><tp:taxon-name-part taxon-name-part-type="genus" reg="Pholcus">P.</tp:taxon-name-part><tp:taxon-name-part taxon-name-part-type="species" reg="qin">qin</tp:taxon-name-part></tp:taxon-name></italic> sp. nov.).</p></caption><graphic xmlns:xlink="http://www.w3.org/1999/xlink" xlink:href="zookeys-1232-285_article-145622__-g002.jpg" position="float" orientation="portrait" xlink:type="simple" id="oo_1285147.jpg"><uri content-type="original_file" xlink:type="simple">https://binary.pensoft.net/fig/1285147</uri></graphic></fig></tp:treatment-sec><ref-list><ref id="B7"><mixed-citation xmlns:xlink="http://www.w3.org/1999/xlink" xlink:type="simple"><person-group><name name-style="western"><surname>Lu</surname><given-names>Y</given-names></name><name name-style="western"><surname>Chu</surname><given-names>C</given-names></name><name name-style="western"><surname>Zhang</surname><given-names>X</given-names></name><name name-style="western"><surname>Li</surname><given-names>S</given-names></name><name name-style="western"><surname>Yao</surname><given-names>Z</given-names></name></person-group> (<year>2022</year>) Europe vs. China: <italic><tp:taxon-name><tp:taxon-name-part taxon-name-part-type="genus">Pholcus</tp:taxon-name-part></tp:taxon-name></italic> (<tp:taxon-name><tp:taxon-name-part taxon-name-part-type="order">Araneae</tp:taxon-name-part></tp:taxon-name>, <tp:taxon-name><tp:taxon-name-part taxon-name-part-type="family">Pholcidae</tp:taxon-name-part></tp:taxon-name>) from Yanshan-Taihang Mountains confirms uneven distribution of spiders in Eurasia. Zoological Research 43(4): 532–534 [&amp; Suppl. 1–78]. <ext-link xlink:href="10.24272/j.issn.2095-8137.2022.103" ext-link-type="doi" xlink:type="simple">https://doi.org/10.24272/j.issn.2095-8137.2022.103</ext-link></mixed-citation></ref></ref-list></tp:taxon-treatment>
